# Supplementary material for: Phosphate-Induced Reaction to Prepare Coal-Based P-Doped Hard Carbon with a Hierarchical Porous Structure for Improved Sodium-Ion Storage
Source: Molecules. 2023 Jun 22;28(13):4921. doi: 10.3390/molecules28134921 (PMC10343881; doi:10.3390/molecules28134921)
Supplement: Supplementary file 1 [file molecules-28-04921-s001.zip]

Archive with 1 entries (1 files):
- molecules-2441647-supplementary.pdf
